# Supplementary material for: V-ATPase Proton Pumping Activity Is Required for Adult Zebrafish Appendage Regeneration
Source: PLoS One. 2014 Mar 26;9(3):e92594. doi: 10.1371/journal.pone.0092594 (PMC3966808; doi:10.1371/journal.pone.0092594)
Supplement: Table S2 — Ion-specific recording medium for SIET- based ion-specific flux measurement in the adult zebrafish fin. (XLS) [file pone.0092594.s002.xls]

## Sheet: file S2
	Medium composition (μM) for ion-specific flux detection
Medium components	H+	K+, Na+, Cl-	Ca2+
NaCl	400	400	400
MgSO4·7H2O	200	200	25
K2HPO4	80 μM	80	80
KH2PO4	5 μM	5	5
CaSO4·2H2O	200	200	50
MOPS	-	600	600
Tricaine	450	450	450
pH	6.8	6.8	6.8
