# Supplementary material for: V-ATPase Proton Pumping Activity Is Required for Adult Zebrafish Appendage Regeneration
Source: PLoS One. 2014 Mar 26;9(3):e92594. doi: 10.1371/journal.pone.0092594 (PMC3966808; doi:10.1371/journal.pone.0092594)
Supplement: Table S3 — Sequence-specific primers for cloning of gene-specific fragments for atp6v1e1b, atp6v1a, wnt10b, mkp3 and aldh1a2 by PCR amplification from zebrafish cDNA. (XLS) [file pone.0092594.s003.xls]

## Sheet: file S3
	Gene	Sequence specific Primers (5' - 3')	Annealing TºC	Gene fragment size (bp)
	aldh1a2	Fw: GGCTGATCTGGTGGAGAGAGACAG	59	645
		Rv: GAACCAGCAGTGCAGCATTGACC
	atp6v1a	Fw: GGCAACCATCCAGGTGTATGAGG	59	782
		Rv: CAGCCACAGGCATGTTTGAGG
	atp6v1e1 full lenght	Fw: GCTCGAGCGACGTCCAGAAACAGATCAAGC	58	673
		Rv: CGAATTCCCATGAACTTGCGGTTCTGGTTCG
	mkp3	Fw: CGTTCAGAGGGGTTGTCCG	57	805
		Rv: CTTCCCTGAACAGGAGACCC
	wnt10a	Fw: GGACCGATCTTCTCCTCAGACAGG	59	602
		Rv: GAAGTGCTCCATCACACCGTGC
